# Supplementary material for: Arbuscular Mycorrhizal Fungal Communities in the Soils of Desert Habitats
Source: Microorganisms. 2021 Jan 22;9(2):229. doi: 10.3390/microorganisms9020229 (PMC7912695; doi:10.3390/microorganisms9020229)
Supplement: Supplementary file 1 [file microorganisms-09-00229-s001.zip › Table_S2.xlsx]

## Sheet: Sheet1
Sample	VT28	VT193	VT403	VT342	VT143	VT155	VT354	VT388	VT65	VT99	VT357	JD-GL07	VT108	VT140	VT375	VT395	VT248	VT67	VT63	VT180	VT131	VT312	VT130	VT325	VT54	VT166	VT223	VT92	VT306	VT295	VT363	VT105	VT113	VT60	VT167	VT280	VT154	VT80	VT380	VT100	VT185	VT315	VT153	VT156	VT396	VT263	VT345	VT74	VT163
Australia	81898	0	17812	0	0	0	0	10	0	0	0	0	1437	0	1207	0	38	0	0	0	0	314	0	92	0	0	130	20	0	3	14	0	0	0	0	3	0	8	0	4	0	0	0	0	0	0	1	1	0
USA	0	350	0	0	0	0	0	0	0	0	0	0	0	0	0	0	0	0	623	406	0	0	262	0	0	0	0	0	0	0	0	0	0	0	0	0	0	0	0	0	0	0	0	0	0	0	0	0	0
Argentina	0	0	15	0	0	0	0	9	0	3731	0	0	0	1	0	0	435	0	0	0	330	2	0	1	0	0	0	3	0	0	6	0	1	0	11	3	0	0	0	0	0	0	0	0	0	0	0	0	0
Israel	0	49202	28	8310	14988	13435	10000	8841	7441	0	3371	1697	15	0	0	0	391	852	0	0	0	4	0	92	152	79	0	96	1	31	9	29	23	19	0	8	8	0	8	1	0	4	2	1	2	2	2	1	2
Kazakhstan	0	673	0	7902	0	14	0	0	0	0	0	0	0	1337	0	1193	0	0	0	0	0	0	0	0	0	59	0	0	0	0	0	0	0	0	4	0	2	0	0	0	5	0	2	3	2	0	0	0	0
Saudi Arabia	0	0	0	0	0	0	467	0	0	0	0	0	0	0	0	0	0	0	0	0	0	0	0	0	0	0	0	0	40	0	0	0	0	0	0	0	0	0	0	0	0	0	0	0	0	1	0	0	0
[truncated: 1 more columns]
